# Supplementary material for: Microbiological Characterization of the Biofilms Colonizing Bioplastics in Natural Marine Conditions: A Comparison between PHBV and PLA
Source: Microorganisms. 2023 May 31;11(6):1461. doi: 10.3390/microorganisms11061461 (PMC10304962; doi:10.3390/microorganisms11061461)
Supplement: Supplementary file 1 [file microorganisms-11-01461-s001.zip]

Archive with 1 entries (1 files):
- microorganisms-2417798-supplementary.pdf
